# Supplementary material for: Fabrication and characterization of reversible thermochromic wood veneers
Source: Sci Rep. 2017 Dec 5;7:16933. doi: 10.1038/s41598-017-17238-9 (PMC5717067; doi:10.1038/s41598-017-17238-9)
Supplement: Supplementary file 1 — Dataset 1 [file 41598_2017_17238_MOESM1_ESM.xlsx]

## Sheet: Sheet1
Table 1. Results and range analysis of thermochromic compound experiments
Test		Mixing ratio of ODB-2 and bisphenol	Interaction	Mixing ratio of ODB-2 and 1-tetradecanol	Null	ΔE
1	1(1:1)		1	1(1:20)	1	27.39
2	1(1:1)		2	2(1:40)	2	27.67
3	1(1:1)		3	3(1:60)	3	27.09
4	1(1:1)		4	4(1:80)	4	29.64
5	2(1:2)		1	2(1:40)	3	30.59
6	2(1:2)		2	1(1:20)	4	31.94
7	2(1:2)		3	4(1:80)	1	29.18
8	2(1:2)		4	3(1:60)	2	32.32
9	3(1:3)		1	3(1:60)	4	28.8
10	3(1:3)		2	4(1:80)	3	30.59
11	3(1:3)		3	1(1:20)	2	29.03
12	3(1:3)		4	2(1:40)	1	31.33
13	4(1:4)		1	4(1:80)	2	25.32
14	4(1:4)		2	3(1:60)	1	27.86
15	4(1:4)		3	2(1:40)	4	28.62
16	4(1:4)		4	1(1:20)	3	30.84

## Sheet: Sheet2
Table 5. Results and range analysis of the impregnated process for thermochromic wood veneers
Test	Impregnation temperature	Interaction	Impregnation time	Null	ΔE
					І	Ⅱ	Ⅲ	Mean
1	1(45˚C)	1	1(0.5 min)	1	20.77	23.13	22.26	22.05
2	1(45˚C)	2	2(1.0 min)	2	20.93	24.9	26.07	23.97
3	1(45˚C)	3	3(1.5 min)	3	27.87	28.44	28.04	28.12
4	1(45˚C)	4	4(2.0 min)	4	29.89	30.43	30.19	30.17
5	2(55˚C)	1	2(1.0 min)	3	31.14	30.42	31.89	31.15
6	2(55˚C)	2	1(0.5 min)	4	25.34	24.62	23.92	24.62
7	2(55˚C)	3	4(2.0 min)	1	32.3	33.28	30.74	32.1
8	2(55˚C)	4	3(1.5 min)	2	30.05	27.92	30.03	29.33
9	3(65˚C)	1	3(1.5 min)	4	37.96	35.95	34.24	36.05
10	3(65˚C)	2	4(2.0 min)	3	36.73	37.64	34.46	36.28
11	3(65˚C)	3	1(0.5 min)	2	27.42	28.83	26.17	27.47
12	3(65˚C)	4	2(1.0 min)	1	34.83	34.51	34.22	34.52
13	4(75˚C)	1	4(2.0 min)	2	30.98	31.4	30.44	30.94
14	4(75˚C)	2	3(1.5 min)	1	35.81	29.84	30.48	32.04
15	4(75˚C)	3	2(1.0 min)	4	35.21	37.55	36.2	36.32
16	4(75˚C)	4	1(0.5 min)	3	33.08	30.95	33.12	32.38

## Sheet: Sheet3
Color change values of thermochromic wood veneers during the heating (A) and cooling (B) processes
℃	⊿L	⊿a	⊿b	⊿E
12	0	0	0	0
14	-3.95	-0.18	0.65	4.06
16	-2.94	0.05	0.81	3.27
18	-2.35	0.28	0.46	3.06
20	-3.26	0.57	0.38	3.41
22	-4.26	0.42	0.76	4.49
24	-4.16	0.56	1.39	4.77
26	-4.59	0.62	1.65	5.15
28	-2.94	1.02	1.58	3.81
30	-3.04	1.75	2.44	4.56
32	-2.68	2.58	4.94	6.6
34	13.5	6.49	10.97	20.16
36	8.87	5.89	13.57	17.3
38	11.54	7.18	17.74	22.36
40	9.88	6.92	17.13	20.96
42	11.6	7.27	18.44	22.98
44	9.59	7.42	17.74	21.49
46	6.9	6.58	16.42	19.01
48	8.45	7.36	16.62	20.1
50	8.23	6.58	14.77	17.36
8	7.33	2.95	4.08	8.92
12	5.71	2.82	4.16	7.92
14	7.35	3.37	4.45	9.25
16	7.97	3.68	5.28	10.33
18	8.25	3.97	5.92	10.94
20	9.29	4.13	6.6	12.14
22	9.4	4.59	6.95	12.58
24	11.4	4.83	8.54	15.07
26	14.78	5.91	11.64	19.72
28	15.99	6.14	13.73	21.96
30	18.52	6.96	16.47	25.74
32	16.86	6.94	17.98	25.61
34	17.65	7.6	20.17	27.87
36	8.75	6.65	17.2	20.64
38	12.71	7.14	18.03	23.32
40	10.03	7.1	17.26	21.3
42	9.62	7.16	17.26	21.21
44	7.6	6.97	16.34	19.39
46	9.37	6.62	16.21	19.88
48	2.49	6.97	13.03	15.05
50				17.36

## Sheet: Sheet4
Color change curves vs time during cycling between 0˚C and 70˚C
	ΔL	Δa	Δb	ΔE
0	-37.24	-2.44	-13.7	39.82
1	-37.8	-1.35	-12.52	39.86
2	-38.72	-1.74	-12.46	40.71
3	-38.16	-1.75	-12.07	40.06
4	-37.6	-2	-12.59	39.71
5	-39.3	-1.7	-12.29	41.06
6	-37.81	-1.47	-13.11	40.05
7	-38.65	-1.64	-13.28	40.9
8	-34.61	-1.33	-14.04	37.41
9	-41.59	-2.6	-12.16	43.31
10	-39.07	-1.94	-12.98	41.22
11	-39.42	-1.7	-13.13	41.59
12	-40.77	-2.22	-12.44	42.68
13	-37.1	-1.14	-12.71	39.24
14	-41.87	-1.63	-12.77	43.81
15	-37.32	-1.43	-13.31	39.66
16	-40.4	-1.84	-12.58	42.41
17	-35.37	-1.05	-11.95	37.37
18	-34.67	-0.91	-12.88	37
19	-36.18	-0.84	-12.7	38.37
20	-34.26	-0.82	-12.43	36.47
21	-36.92	-1.71	-11.11	38.6
22	-35.6	-0.75	-13.04	37.93
23	-33.72	-1.47	-12.99	39.3
24	-35.83	-0.76	-13.49	38.3
25	-36.53	-1.05	-12.54	38.64
26	-37.36	-0.46	-13.37	39.39
27	-35.74	-0.44	-13.46	38.21
28	-35.4	-0.84	-13.04	37.75
29	-35.87	-1.15	-11.92	37.82
30	-36.74	-1.34	-12.09	38.71
31	-36.16	-1.03	-12.51	38.36
32	-34.96	-0.94	-11.82	36.93
33	-35.89	-1.06	-11.8	37.81
34	-33.6	-0.6	-12.47	35.85
35	-34.61	-0.47	-12.08	36.61
36	-32.28	-0.68	-12.02	34.46
37	-33.86	-0.95	-12.3	36.04
38	-34.51	-1	-11.69	36.47
39	-33.35	-0.83	-12.08	35.49
40	-36.66	-0.76	-12.32	38.7
